# Supplementary material for: Evaluating Predictive Pharmacogenetic Signatures of Adverse Events in Colorectal Cancer Patients Treated with Fluoropyrimidines
Source: PLoS One. 2013 Oct 22;8(10):e78053. doi: 10.1371/journal.pone.0078053 (PMC3805522; doi:10.1371/journal.pone.0078053)
Supplement: Table S3 — Individualised data for each toxicity phenotype. (XLS) [file pone.0078053.s003.xls]

## Sheet: Sheet1
Fluorouracil dose modification due to toxicity within 12 weeks	Grade 3, 4 or 5 toxicity events confirmed	Age (y)	Gender	Previous chemotherapy	Treatment regime	TYMS rs45445694; 5’UTR; Tandem repeat polymorphism (2R/3R)	TYMS G>C in 3R alleles of rs45445694	TYMS rs16430; 3’UTR 1494 6bp/+6bp; In/del	MTHFR rs1801133; 677C>T; A222V	MTHFR rs1801131; 1298A>C; E429A	DHFR IVS1+59_60insACCTGGGCGGGACGCGCCA; 19 bp intron 1 in/del	MTHFD1 rs2236225; 1958G>A; R653Q	SHMT1 rs1979277; 1420C>T; L474F	DPYD rs3918290; IVS14+1 G>A; Exon-skipping SNP in intron 14	DPYD 1236G>A; E412E	DPYD rs67376798; 2846A>T; D949V	DPYD c1129-5923C>G	UMPS rs1801019; 638G>C; G213A	CDA rs2072671; 258A>C; K27Q	TYMP rs11479; 1412C>T; S471L	TYMP rs112723255; 1393G>A; A465T	Column1	Column2	Column3	Column4	Column5	Column6	Column7	Column8	Column9	Column10	Column11	Column12	Column13	Column14	Column15	Column16	Column17	Column18	Column19	Column20	Column21	Column22	Column23	Column24	Column25	Column26	Column27	Column28
Dose delay and/or reduction	Grade 3,4 or 5 event	63.5	Female	No	Combination	1	0	homozygous insertion	AA	AC	homozygous deletion	GG	CC	GG	GG	AT	CC	GG	AG	CC	GG
Dose delay and/or reduction	Grade 3,4 or 5 event	66	Male	No	Combination	1	0	heterozygous	TT	AA	homozygous deletion	AG	CC	GG	GG	AA	CC	CG	AA	CC	GG
No modification	No grade 3,4 or 5 event	79.6	Female	Yes	Monotherapy with capecitabine	0	0	homozygous deletion	AA	AC	homozygous deletion	GG	CT	GG	GG	AA	CC	CG	AA	CC	GG
No modification	No grade 3,4 or 5 event	60.4	Male	No	Monotherapy with capecitabine	1	0	homozygous insertion	AA	AA	homozygous insertion	AG	CT	GG	GG	AA	CC	GG	AG	CC	AG
Dose delay and/or reduction	Grade 3,4 or 5 event	64.9	Female	No	Monotherapy with capecitabine	0	1	heterozygous	AT	AC	heterozygous	AA	CC	GG	GG	AA	CC	CG	AA	CC	GG
Dose delay and/or reduction	No grade 3,4 or 5 event	60.4	Male	No	Combination	0	0	homozygous insertion	AT	AC	homozygous insertion	GG	CC	GG	GG	AA	CC	CG	AG	CC	GG
No modification	No grade 3,4 or 5 event	69.7	Male	No	Combination	0	2	homozygous deletion	AA	AC	heterozygous	AA	CC	GG	GG	AA	CC	CG	AA	CC	AG
No modification	No grade 3,4 or 5 event	61.1	Male	No	Combination	1	1	homozygous insertion	AA	AC	heterozygous	AG	CT	GG	GG	AA	CC	GG	AA	CC	GG
Dose delay and/or reduction	No grade 3,4 or 5 event	61.9	Female	No	Combination	1	0	homozygous insertion	AT	AC	heterozygous	GG	CC	GG	GG	AA	CC	GG	AA	CT	GG
No modification	No grade 3,4 or 5 event	75.8	Male	No	Monotherapy with 5FU	1	1	heterozygous	AT	AC	homozygous deletion	AG	CT	GG	GG	AA	CC	GG	AA	CC	GG
No modification	No grade 3,4 or 5 event	60.9	Female	No	Combination	0	2	homozygous insertion	TT	AA	homozygous insertion	AG	CC	GG	GG	AA	CC	GG	AG	CC	AG
No modification	No grade 3,4 or 5 event	76.1	Female	No	Monotherapy with 5FU	0	0	heterozygous	AT	AA	heterozygous	AA	CT	GG	GG	AA	CC	GG	AA	CC	GG
No modification	No grade 3,4 or 5 event	78.4	Male	No	Monotherapy with 5FU	1	1	heterozygous	TT	AA	heterozygous	AA	CC	GG	GG	AA	CC	CC	GG	CC	GG
No modification	No grade 3,4 or 5 event	77.1	Male	No	Monotherapy with 5FU	1	0	heterozygous	AA	AC	heterozygous	GG	TT	GG	GG	AA	CC	GG	AG	CC	AG
No modification	No grade 3,4 or 5 event	74.8	Female	No	Monotherapy with 5FU	2	0	homozygous insertion	TT	AA	homozygous deletion	AG	CC	GG	GG	AA	CC	CG	AG	CC	GG
No modification	No grade 3,4 or 5 event	81.3	Female	No	Monotherapy with 5FU	2	1	heterozygous	AA	CC	homozygous deletion	GG	CT	GG	GG	AA	CC	CG	AA	CT	GG
Dose delay and/or reduction	No grade 3,4 or 5 event	74.8	Male	Yes	Monotherapy with 5FU	0	0	heterozygous	AT	AC	heterozygous	AG	CT	GG	GG	AA	CC	GG	AA	CC	GG
No modification	No grade 3,4 or 5 event	39.8	Male	No	Monotherapy with 5FU	0	1	heterozygous	AT	AA	homozygous deletion	GG	CT	GG	GG	AA	CC	GG	AA	CC	GG
No modification	No grade 3,4 or 5 event	78.8	Female	No	Monotherapy with 5FU	2	0	homozygous insertion	AT	AC	homozygous insertion	AG	CT	GG	GG	AA	CC	GG	AA	CT	GG
No modification	No grade 3,4 or 5 event	83.2	Female	No	Monotherapy with 5FU	0	0	homozygous insertion	AT	AA	homozygous deletion	AG	CC	GG	GG	AA	CC	GG	AA	CC	GG
Dose delay and/or reduction	No grade 3,4 or 5 event	71.4	Male	No	Monotherapy with 5FU	2	0	heterozygous	AT	AA	heterozygous	AG	TT	GG	GG	AA	CC	GG	AA	CC	GG
No modification	No grade 3,4 or 5 event	74.4	Male	No	Monotherapy with 5FU	0	1	homozygous deletion	AA	AC	homozygous insertion	AA	CC	GG	GG	AA	CC	GG	AG	CC	GG
No modification	No grade 3,4 or 5 event	72	Male	No	Monotherapy with 5FU	1	0	homozygous insertion	AA	AA	heterozygous	GG	CC	GG	GG	AA	CC	GG	AA	CC	GG
No modification	No grade 3,4 or 5 event	65.1	Female	No	Monotherapy with 5FU	0	2	homozygous insertion	AA	AC	homozygous deletion	AG	CT	GG	GG	AA	CC	GG	GG	CC	GG
No modification	No grade 3,4 or 5 event	60.3	Female	No	Monotherapy with 5FU	2	0	homozygous insertion	AA	AC	heterozygous	AA	CT	GG	GG	AA	CC	GG	AG	CC	GG
No modification	No grade 3,4 or 5 event	77.5	Male	No	Monotherapy with 5FU	2	0	homozygous insertion	AA	CC	homozygous deletion	AG	CC	GG	GG	AA	CC	CG	AG	CC	GG
No modification	No grade 3,4 or 5 event	80.8	Male	No	Monotherapy with 5FU	1	1	heterozygous	AA	AC	heterozygous	AG	CC	GG	GG	AA	CC	CG	GG	CC	GG
No modification	No grade 3,4 or 5 event	60.4	Male	No	Monotherapy with 5FU	0	1	homozygous insertion	AA	AA	heterozygous	GG	TT	GG	GG	AA	CC	GG	AG	CT	GG
No modification	No grade 3,4 or 5 event	62.3	Male	No	Monotherapy with 5FU	1	0	heterozygous	TT	AA	heterozygous	AA	CC	GG	GG	AA	CC	GG	AG	CT	GG
No modification	No grade 3,4 or 5 event	75	Female	No	Monotherapy with 5FU	1	1	heterozygous	TT	AA	homozygous insertion	GG	CT	GG	GG	AA	CC	GG	AA	CC	GG
Dose delay and/or reduction	No grade 3,4 or 5 event	73.1	Female	No	Combination	0	0	heterozygous	AA	AA	homozygous deletion	AA	CT	GG	GG	AA	CC	CG	AA	CC	GG
No modification	No grade 3,4 or 5 event	63.6	Male	Yes	Combination therapy with 5FU	2	0	homozygous insertion	AA	AC	heterozygous	AA	CT	GG	GG	AA	CC	CG	GG	CC	GG
No modification	No grade 3,4 or 5 event	68.4	Male	No	Combination	2	0	homozygous insertion	AA	AC	heterozygous	AG	CC	GG	GG	AA	CC	GG	AG	CC	GG
No modification	No grade 3,4 or 5 event	71.8	Male	No	Combination therapy with 5FU	1	1	homozygous deletion	AT	AA	heterozygous	AG	CC	GG	GG	AA	CC	GG	AG	CC	GG
No modification	No grade 3,4 or 5 event	60.3	Male	No	Monotherapy with 5FU	1	0	heterozygous	AT	AA	heterozygous	GG	CC	GG	GG	AA	CC	GG	AG	CC	GG
Dose delay and/or reduction	No grade 3,4 or 5 event	60.2	Male	No	Combination	0	0	homozygous insertion	AA	AC	heterozygous	AG	CT	GG	CG	AA	GC	CG	GG	CC	AG
Dose delay and/or reduction	No grade 3,4 or 5 event	64.4	Male	Yes	Combination	1	0	heterozygous	AT	AA	homozygous deletion	GG	CC	GG	GG	AA	CC	GG	AA	CC	GG
Dose delay and/or reduction	No grade 3,4 or 5 event	70	Female	No	Combination	1	0	homozygous insertion	AA	AC	heterozygous	AA	TT	GG	GG	AA	CC	CG	AG	CC	GG
Dose delay and/or reduction	Grade 3,4 or 5 event	68.7	Female	No	Monotherapy with capecitabine	1	0	homozygous insertion	AT	AC	homozygous insertion	GG	CC	GG	GG	AA	CC	GG	AG	CC	GG
No modification	No grade 3,4 or 5 event	53.4	Male	No	Combination	1	0	heterozygous	TT	AA	heterozygous	AA	CT	GG	CG	AA	GC	GG	AG	CC	GG
No modification	No grade 3,4 or 5 event	60	Male	No	Monotherapy with 5FU	2	0	homozygous insertion	AA	AA	heterozygous	GG	CC	GG	GG	AA	CC	GG	AA	CC	GG
No modification	No grade 3,4 or 5 event	75.5	Male	No	Monotherapy with 5FU	2	0	heterozygous	AT	AA	homozygous insertion	AG	CT	GG	GG	AA	CC	GG	AA	CC	GG
No modification	No grade 3,4 or 5 event	69.3	Male	No	Combination	0	1	heterozygous	AA	AC	heterozygous	AG	CT	GG	GG	AA	CC	GG	AG	CC	GG
Dose delay and/or reduction	Grade 3,4 or 5 event	69.5	Male	No	Combination	2	0	homozygous insertion	AA	AA	homozygous insertion	GG	TT	GG	GG	AA	CC	GG	AA	CC	GG
No modification	No grade 3,4 or 5 event	74.5	Male	No	Combination	1	1	homozygous deletion	AA	AC	homozygous insertion	AG	CC	GG	GG	AA	CC	CG	AG	CC	GG
No modification	No grade 3,4 or 5 event	64.9	Male	No	Combination	2	0	homozygous insertion	AT	AC	heterozygous	AA	CT	GG	GG	AA	CC	GG	AG	CC	GG
Dose delay and/or reduction	No grade 3,4 or 5 event	64.9	Male	No	Combination	0	2	heterozygous	AT	AC	homozygous deletion	GG	CC	GG	GG	AA	CC	GG	GG	CC	GG
No modification	No grade 3,4 or 5 event	72.3	Male	Yes	Monotherapy with 5FU	2	0	homozygous insertion	AT	AC	heterozygous	AG	CC	GG	GG	AA	CC	CG	AG	CC	GG
Dose delay and/or reduction	Grade 3,4 or 5 event	71.6	Female	No	Monotherapy with 5FU	2	0	homozygous insertion	AA	AC	heterozygous	AG	TT	GG	GG	AA	CC	CG	AG	CT	GG
No modification	No grade 3,4 or 5 event	72.5	Male	No	Monotherapy with 5FU	1	1	homozygous insertion	AT	AC	homozygous deletion	AG	CT	GG	GG	AA	CC	GG	AA	CC	GG
Dose delay and/or reduction	Grade 3,4 or 5 event	76.4	Female	No	Monotherapy with 5FU	1	1	homozygous deletion	AA	CC	heterozygous	AG	CC	GG	GG	AA	CC	GG	AG	CT	GG
No modification	No grade 3,4 or 5 event	80.6	Male	No	Monotherapy with 5FU	0	0	homozygous insertion	AT	AC	homozygous deletion	AA	CT	GG	GG	AA	CC	CG	AA	CC	AG
No modification	No grade 3,4 or 5 event	74.5	Male	No	Monotherapy with 5FU	1	1	homozygous insertion	AA	AA	homozygous insertion	AG	CC	GG	GG	AA	CC	GG	AA	CC	GG
No modification	Grade 3,4 or 5 event	74.4	Male	Yes	Combination therapy with 5FU	0	1	heterozygous	AT	AC	homozygous insertion	GG	CC	GG	GG	AA	CC	GG	AA	CC	GG
No modification	No grade 3,4 or 5 event	72.3	Male	No	Combination therapy with 5FU	1	1	homozygous insertion	TT	AA	heterozygous	GG	CC	GG	GG	AA	CC	GG	AG	CC	GG
Dose delay and/or reduction	No grade 3,4 or 5 event	75.7	Female	Yes	Monotherapy with 5FU	2	0	homozygous insertion	AA	AC	homozygous insertion	GG	CC	GG	GG	AA	CC	CG	AA	CC	GG
Dose delay and/or reduction	No grade 3,4 or 5 event	78.2	Male	Yes	Combination therapy with 5FU	0	2	heterozygous	TT	AA	homozygous insertion	GG	CC	GG	GG	AA	CC	GG	AA	CT	GG
Dose delay and/or reduction	No grade 3,4 or 5 event	62.2	Female	No	Monotherapy with 5FU	0	1	homozygous insertion	AA	AC	homozygous insertion	AA	CC	GG	GG	AA	CC	GG	AG	CT	GG
No modification	No grade 3,4 or 5 event	75.7	Female	No	Monotherapy with capecitabine	1	1	heterozygous	AA	AA	homozygous deletion	AG	CT	GG	GG	AA	CC	CG	AG	CC	GG
No modification	No grade 3,4 or 5 event	53.2	Female	No	Monotherapy with capecitabine	1	0	homozygous insertion	AA	AC	heterozygous	AG	CT	GG	GG	AA	CC	CG	AG	CC	AA
Dose delay and/or reduction	No grade 3,4 or 5 event	66.5	Female	No	Combination	1	0	homozygous insertion	AA	CC	homozygous insertion	AG	CC	GG	GG	AA	CC	CG	AG	CC	GG
No modification	No grade 3,4 or 5 event	44.7	Female	No	Monotherapy with capecitabine	0	1	homozygous deletion	TT	AA	homozygous insertion	AA	CC	GG	GG	AA	CC	GG	AA	CC	GG
No modification	No grade 3,4 or 5 event	63.7	Male	No	Combination	0	0	homozygous insertion	AT	AA	homozygous deletion	AA	CC	GG	GG	AA	CC	GG	GG	CC	GG
No modification	No grade 3,4 or 5 event	79.7	Male	No	Monotherapy with 5FU	1	0	heterozygous	TT	AA	heterozygous	AG	CT	GG	GG	AA	CC	GG	AG	CC	GG
No modification	No grade 3,4 or 5 event	67.3	Female	No	Combination	1	0	heterozygous	AA	AC	heterozygous	AA	CT	GG	GG	AA	CC	CG	AA	CC	GG
No modification	No grade 3,4 or 5 event	52.9	Male	No	Combination	1	1	homozygous insertion	AA	AC	homozygous insertion	AA	CT	GG	GG	AA	CC	GG	AA	CC	GG
No modification	No grade 3,4 or 5 event	74.2	Female	No	Monotherapy with 5FU	1	0	heterozygous	AA	AC	homozygous deletion	GG	CT	GG	GG	AA	CC	GG	GG	CC	AG
Dose delay and/or reduction	No grade 3,4 or 5 event	65.8	Male	No	Combination	1	1	heterozygous	AT	AA	heterozygous	GG	CT	GG	GG	AA	CC	GG	AA	CC	GG
Dose delay and/or reduction	No grade 3,4 or 5 event	75	Female	No	Combination	1	0	homozygous insertion	AT	AA	heterozygous	AG	CC	GG	GG	AA	CC	CG	AG	CC	GG
No modification	No grade 3,4 or 5 event	77.6	Female	No	Monotherapy with capecitabine	0	1	homozygous insertion	AT	AA	heterozygous	AG	CC	GG	GG	AA	CC	GG	AG	CC	GG
No modification	No grade 3,4 or 5 event	76.5	Male	No	Combination	1	1	homozygous insertion	AT	AC	heterozygous	AG	TT	GG	GG	AA	CC	CG	AA	CT	GG
Dose delay and/or reduction	No grade 3,4 or 5 event	66.5	Male	No	Combination	1	1	homozygous insertion	AA	AC	homozygous deletion	AG	CT	GG	GG	AA	CC	CG	GG	CC	GG
No modification	No grade 3,4 or 5 event	68.5	Male	No	Combination	0	1	heterozygous	AT	AC	homozygous deletion	GG	CC	GG	GG	AA	CC	CG	AG	CC	GG
Dose delay and/or reduction	Grade 3,4 or 5 event	59.2	Male	No	Combination	0	0	homozygous insertion	AT	AC	heterozygous	AG	CT	GG	GG	AA	CC	GG	AG	CC	GG
No modification	No grade 3,4 or 5 event	62.2	Female	No	Combination	1	1	homozygous insertion	AA	AA	homozygous deletion	GG	CC	GG	GG	AA	CC	GG	AG	CC	GG
Dose delay and/or reduction	Grade 3,4 or 5 event	69	Female	No	Monotherapy with capecitabine	0	1	homozygous deletion	AA	CC	heterozygous	AG	CC	GG	GG	AT	CC	GG	AA	CC	GG
No modification	No grade 3,4 or 5 event	75.9	Male	No	Monotherapy with capecitabine	1	0	homozygous insertion	AT	AC	homozygous deletion	GG	TT	GG	GG	AA	CC	GG	AA	CC	GG
Dose delay and/or reduction	No grade 3,4 or 5 event	57.3	Male	No	Combination	1	0	homozygous insertion	AT	AA	heterozygous	AG	CC	GG	GG	AA	CC	GG	GG	CC	GG
Dose delay and/or reduction	Grade 3,4 or 5 event	59.4	Female	No	Combination	0	1	heterozygous	AA	AA	heterozygous	GG	CC	GG	GG	AA	CC	CG	AG	CC	GG
No modification	No grade 3,4 or 5 event	41.8	Female	No	Monotherapy with capecitabine	1	1	homozygous insertion	AT	AA	homozygous insertion	GG	CT	GG	GG	AA	CC	CG	AA	CC	GG
Dose delay and/or reduction	No grade 3,4 or 5 event	69.7	Female	No	Monotherapy with capecitabine	1	0	heterozygous	AA	AA	homozygous deletion	AG	CC	GG	GG	AA	CC	CG	AA	CT	GG
Dose delay and/or reduction	No grade 3,4 or 5 event	39.5	Female	No	Combination	1	0	heterozygous	AA	AA	heterozygous	AG	CC	GG	GG	AA	CC	GG	GG	CC	GG
No modification	No grade 3,4 or 5 event	74.3	Male	No	Combination	0	0	homozygous insertion	AA	AC	heterozygous	GG	CC	GG	GG	AA	CC	GG	AA	CC	GG
Dose delay and/or reduction	No grade 3,4 or 5 event	79	Male	No	Combination	0	1	heterozygous	AA	AC	heterozygous	AG	CC	GG	GG	AA	CC	CG	GG	CC	GG
No modification	No grade 3,4 or 5 event	72.2	Female	No	Monotherapy with 5FU	0	1	heterozygous	AA	AC	heterozygous	AG	CT	GG	GG	AA	CC	CG	AA	CC	GG
No modification	No grade 3,4 or 5 event	55.9	Male	No	Combination	1	0	heterozygous	AT	AC	heterozygous	AG	CT	GG	GG	AA	CC	GG	AG	CT	GG
No modification	No grade 3,4 or 5 event	46.5	Male	No	Combination	1	1	homozygous insertion	AT	AA	heterozygous	AG	CC	GG	GG	AA	CC	GG	AG	CC	GG
Dose delay and/or reduction	No grade 3,4 or 5 event	65.7	Female	No	Combination	1	0	homozygous insertion	AT	AA	homozygous insertion	AG	TT	GG	GG	AA	CC	GG	AG	CT	GG
Dose delay and/or reduction	No grade 3,4 or 5 event	63.2	Male	No	Monotherapy with capecitabine	2	0	homozygous deletion	TT	AA	heterozygous	AG	CC	GG	GG	AA	CC	GG	AA	CC	GG
No modification	No grade 3,4 or 5 event	50.3	Male	No	Combination	0	0	homozygous insertion	AA	AC	heterozygous	AA	CC	GG	GG	AA	CC	GG	GG	CC	GG
Dose delay and/or reduction	No grade 3,4 or 5 event	79.8	Male	No	Monotherapy with capecitabine	0	0	homozygous insertion	TT	AA	heterozygous	GG	CT	GG	GG	AA	CC	GG	AG	CC	GG
No modification	No grade 3,4 or 5 event	74.5	Female	No	Monotherapy with capecitabine	1	0	homozygous deletion	TT	AA	heterozygous	GG	CC	GG	GG	AA	CC	GG	AG	CC	GG
No modification	No grade 3,4 or 5 event	74.4	Male	Yes	Monotherapy with capecitabine	1	0	homozygous insertion	AA	AA	heterozygous	AG	CC	GG	GG	AA	CC	GG	AG	CC	GG
Dose delay and/or reduction	No grade 3,4 or 5 event	69.5	Male	No	Combination therapy with 5FU	1	0	heterozygous	TT	AA	heterozygous	AG	CC	GG	GG	AA	CC	GG	AA	CC	GG
No modification	No grade 3,4 or 5 event	69.3	Male	Yes	Monotherapy with capecitabine	1	0	homozygous insertion	AA	CC	homozygous deletion	AG	CC	GG	GG	AA	CC	GG	AG	CC	AG
Dose delay and/or reduction	No grade 3,4 or 5 event	55.5	Female	Yes	Combination	1	1	homozygous insertion	AT	AA	heterozygous	GG	CC	GG	GG	AA	CC	CG	AA	CT	GG
Dose delay and/or reduction	No grade 3,4 or 5 event	71.9	Female	Yes	Monotherapy with capecitabine	2	0	heterozygous	AT	AA	heterozygous	AG	CC	GG	CG	AA	GC	GG	GG	CC	GG
No modification	No grade 3,4 or 5 event	59.3	Female	No	Combination	2	0	heterozygous	AT	AA	heterozygous	GG	CC	GG	GG	AA	CC	CG	AA	CC	GG
Dose delay and/or reduction	No grade 3,4 or 5 event	67.7	Female	No	Monotherapy with capecitabine	2	0	homozygous insertion	AA	AC	homozygous insertion	AG	CT	GG	GG	AA	CC	GG	AG	CC	GG
No modification	No grade 3,4 or 5 event	54	Female	Yes	Combination	1	1	homozygous insertion	AT	AC	homozygous insertion	AA	CC	GG	GG	AA	CC	GG	AG	CC	GG
Dose delay and/or reduction	No grade 3,4 or 5 event	67.1	Female	No	Combination	1	0	homozygous insertion	AT	AC	homozygous insertion	AG	CT	GG	GG	AA	CC	GG	AA	CC	GG
Dose delay and/or reduction	No grade 3,4 or 5 event	60.1	Male	No	Combination	0	1	heterozygous	AA	AA	homozygous insertion	GG	CT	GG	GG	AA	CC	CG	AA	TT	GG
No modification	No grade 3,4 or 5 event	54.4	Female	No	Monotherapy with capecitabine	1	0	homozygous insertion	AT	AA	heterozygous	AG	CC	GG	GG	AA	CC	GG	AG	CC	GG
Dose delay and/or reduction	No grade 3,4 or 5 event	66.2	Male	No	Combination therapy with 5FU	1	1	heterozygous	AT	AC	heterozygous	GG	CT	GG	GG	AA	CC	GG	AG	CC	GG
Dose delay and/or reduction	No grade 3,4 or 5 event	69.5	Female	No	Combination	1	0	homozygous insertion	AA	AC	homozygous insertion	AG	CT	GG	GG	AA	CC	GG	AA	CC	GG
No modification	No grade 3,4 or 5 event	65.9	Male	No	Monotherapy with capecitabine	0	0	heterozygous	AT	AC	homozygous insertion	GG	CT	GG	GG	AA	CC	CG	AA	CC	GG
No modification	No grade 3,4 or 5 event	50.9	Male	No	Combination	2	0	homozygous insertion	AA	AA	homozygous insertion	AG	CT	GG	GG	AA	CC	GG	AG	CT	GG
No modification	No grade 3,4 or 5 event	37.7	Female	No	Monotherapy with capecitabine	0	1	heterozygous	AA	AC	homozygous deletion	GG	CC	GG	GG	AA	CC	GG	AA	CC	GG
Dose delay and/or reduction	No grade 3,4 or 5 event	72.5	Male	No	Monotherapy with capecitabine	1	1	homozygous deletion	AT	AA	homozygous insertion	GG	CC	GG	GG	AA	CC	GG	AG	CC	GG
No modification	No grade 3,4 or 5 event	57.7	Female	Yes	Combination	0	0	heterozygous	AA	AC	heterozygous	AA	CC	GG	GG	AA	CC	GG	AG	CC	GG
No modification	No grade 3,4 or 5 event	58	Male	No	Monotherapy with capecitabine	1	1	heterozygous	AA	AC	heterozygous	GG	CT	GG	GG	AA	CC	CG	AA	CT	GG
No modification	No grade 3,4 or 5 event	69.7	Male	No	Combination	1	1	heterozygous	AT	AC	heterozygous	GG	CC	GG	GG	AA	CC	GG	AA	CC	GG
No modification	No grade 3,4 or 5 event	66.3	Male	Yes	Combination	2	0	homozygous insertion	AT	AA	heterozygous	AG	CT	GG	GG	AA	CC	GG	AG	CC	GG
No modification	No grade 3,4 or 5 event	68.3	Female	Yes	Combination	1	1	heterozygous	AT	AC	homozygous insertion	AG	CC	GG	GG	AA	CC	GG	AA	CC	GG
No modification	No grade 3,4 or 5 event	63.3	Female	No	Combination	1	0	heterozygous	TT	AA	heterozygous	AG	CC	GG	GG	AA	CC	GG	AA	CC	GG
Dose delay and/or reduction	No grade 3,4 or 5 event	57.9	Female	No	Monotherapy with capecitabine	1	1	homozygous insertion	AT	AA	heterozygous	AA	CC	GG	GG	AA	CC	CG	AG	CC	GG
No modification	No grade 3,4 or 5 event	63.9	Male	No	Combination	0	1	heterozygous	AA	CC	homozygous deletion	GG	CT	GG	GG	AA	CC	CG	AA	CC	GG
Dose delay and/or reduction	Grade 3,4 or 5 event	61.2	Female	No	Combination	1	0	homozygous insertion	AA	AC	homozygous deletion	AG	CC	GG	GG	AA	CC	GG	AG	CC	AG
Dose delay and/or reduction	Grade 3,4 or 5 event	69.8	Male	No	Monotherapy with capecitabine	1	0	homozygous insertion	AT	AA	homozygous insertion	AG	CT	GG	GG	AA	CC	GG	GG	CC	GG
No modification	No grade 3,4 or 5 event	74.1	Female	No	Monotherapy with capecitabine	0	0	homozygous insertion	TT	AA	homozygous insertion	AG	CT	GG	GG	AA	CC	CG	AA	CC	GG
Dose delay and/or reduction	No grade 3,4 or 5 event	74.1	Male	No	Monotherapy with capecitabine	1	0	homozygous insertion	TT	AA	homozygous deletion	AG	CT	GG	GG	AA	CC	GG	AG	CC	GG
Dose delay and/or reduction	Grade 3,4 or 5 event	57	Female	No	Monotherapy with capecitabine	2	0	homozygous insertion	AT	AA	heterozygous	AG	CC	GG	GG	AA	CC	GG	AG	CT	GG
No modification	No grade 3,4 or 5 event	64.2	Female	No	Combination	2	0	homozygous insertion	AT	AA	heterozygous	GG	CT	GG	GG	AA	CC	CG	AG	CC	GG
Dose delay and/or reduction	Grade 3,4 or 5 event	63.8	Male	Yes	Combination therapy with 5FU	0	1	heterozygous	AA	AC	heterozygous	AG	CC	GG	CG	AA	GC	CG	AA	CT	GG
No modification	No grade 3,4 or 5 event	68.6	Female	Yes	Combination	1	0	homozygous insertion	AA	AC	homozygous insertion	AG	CT	GG	GG	AA	CC	GG	AG	CT	GG
No modification	No grade 3,4 or 5 event	76.3	Male	No	Monotherapy with 5FU	0	0	heterozygous	AT	AC	heterozygous	AG	CT	GG	GG	AA	CC	GG	AG	CC	GG
No modification	No grade 3,4 or 5 event	58.1	Male	Yes	Combination therapy with 5FU	1	0	homozygous insertion	AT	AC	homozygous insertion	GG	CC	GG	GG	AA	CC	CG	GG	CC	GG
No modification	No grade 3,4 or 5 event	70	Male	No	Monotherapy with 5FU	2	0	homozygous insertion	AT	AC	homozygous deletion	AA	CT	GG	GG	AA	CC	GG	AA	CC	GG
No modification	No grade 3,4 or 5 event	50.3	Female	No	Combination	2	0	homozygous insertion	TT	AA	heterozygous	AG	CC	GG	GG	AA	CC	GG	AG	CC	GG
No modification	No grade 3,4 or 5 event	68.1	Male	Yes	Combination	0	1	heterozygous	AA	AC	heterozygous	AA	CC	GG	CG	AA	GC	GG	AA	CC	GG
No modification	No grade 3,4 or 5 event	65.9	Male	No	Combination	2	0	homozygous insertion	TT	AA	heterozygous	AA	CT	GG	CG	AA	GC	CG	AG	CC	GG
Dose delay and/or reduction	Grade 3,4 or 5 event	63.8	Female	No	Monotherapy with 5FU	1	0	homozygous insertion	AA	AC	homozygous deletion	AA	CC	GG	GG	AA	CC	CG	AA	CC	GG
No modification	No grade 3,4 or 5 event	64.8	Male	No	Combination therapy with 5FU	0	0	heterozygous	AA	CC	homozygous insertion	AG	CC	GG	GG	AA	CC	GG	AG	CT	GG
No modification	No grade 3,4 or 5 event	59.3	Male	No	Combination	1	0	homozygous insertion	AA	AC	heterozygous	GG	CT	GG	GG	AA	CC	CC	AG	CC	GG
No modification	No grade 3,4 or 5 event	68.7	Male	Yes	Monotherapy with 5FU	2	0	heterozygous	AA	AC	homozygous insertion	AG	TT	GG	GG	AA	CC	CC	GG	CC	GG
No modification	No grade 3,4 or 5 event	60.9	Male	No	Monotherapy with capecitabine	1	0	homozygous insertion	AT	AA	homozygous insertion	AA	CC	GG	GG	AA	CC	GG	AA	CT	GG
Dose delay and/or reduction	No grade 3,4 or 5 event	73.6	Male	Yes	Combination therapy with 5FU	1	0	heterozygous	AA	AA	homozygous deletion	AG	CT	GG	GG	AA	CC	GG	AA	CC	GG
No modification	No grade 3,4 or 5 event	65	Male	No	Combination	2	0	homozygous insertion	AA	AC	homozygous deletion	GG	CC	GG	GG	AA	CC	GG	AG	CC	GG
Dose delay and/or reduction	No grade 3,4 or 5 event	74.6	Male	No	Combination	1	1	heterozygous	AA	AA	homozygous deletion	AA	CC	GG	GG	AA	CC	GG	AA	CC	GG
No modification	No grade 3,4 or 5 event	84.3	Male	No	Monotherapy with 5FU	0	0	heterozygous	AA	AC	heterozygous	AG	CT	GG	GG	AA	CC	GG	AA	CC	GG
Dose delay and/or reduction	No grade 3,4 or 5 event	65.7	Male	No	Monotherapy with capecitabine	1	0	homozygous insertion	AA	AC	heterozygous	AA	CT	GG	GG	AA	CC	GG	AG	CC	GG
No modification	No grade 3,4 or 5 event	73.7	Male	No	Combination therapy with 5FU	2	0	homozygous insertion	AT	AA	homozygous insertion	AG	CT	GG	GG	AA	CC	GG	AA	CC	GG
No modification	No grade 3,4 or 5 event	62	Female	Yes	Monotherapy with capecitabine	0	1	homozygous insertion	AA	AC	heterozygous	AA	CT	GG	GG	AA	CC	GG	AA	CC	GG
No modification	No grade 3,4 or 5 event	72.4	Female	Yes	Combination	1	1	heterozygous	AT	AC	heterozygous	GG	CT	GG	GG	AA	CC	CG	AA	CC	GG
Dose delay and/or reduction	No grade 3,4 or 5 event	60.6	Male	No	Combination therapy with 5FU	0	1	homozygous insertion	AT	AA	homozygous deletion	AG	CC	GG	GG	AA	CC	GG	AA	CT	GG
Dose delay and/or reduction	Grade 3,4 or 5 event	68.6	Female	No	Monotherapy with 5FU	0	1	heterozygous	AA	AC	heterozygous	GG	CC	AG	GG	AA	CC	GG	AA	CC	GG
Dose delay and/or reduction	No grade 3,4 or 5 event	70.6	Male	Yes	Combination therapy with 5FU	1	0	homozygous insertion	TT	AA	homozygous deletion	AG	CT	GG	GG	AA	CC	GG	AG	CC	GG
No modification	No grade 3,4 or 5 event	62.6	Male	Yes	Combination	2	0	homozygous insertion	AA	CC	homozygous insertion	AG	CT	GG	GG	AA	CC	GG	AA	CC	GG
No modification	No grade 3,4 or 5 event	78	Male	No	Monotherapy with capecitabine	2	0	homozygous insertion	AT	AC	homozygous insertion	AG	CT	GG	GG	AA	CC	GG	AA	CC	GG
No modification	No grade 3,4 or 5 event	73.3	Male	No	Monotherapy with capecitabine	1	1	heterozygous	AA	AC	heterozygous	AG	CC	GG	GG	AA	CC	GG	AG	CT	GG
Dose delay and/or reduction	No grade 3,4 or 5 event	69.5	Male	No	Monotherapy with capecitabine	0	1	homozygous insertion	AA	AA	homozygous insertion	AG	CC	GG	GG	AA	CC	GG	AG	CC	GG
Dose delay and/or reduction	No grade 3,4 or 5 event	46.2	Female	No	Monotherapy with capecitabine	1	0	homozygous insertion	AT	AC	heterozygous	AG	CC	GG	GG	AA	CC	CG	AG	CC	GG
Dose delay and/or reduction	No grade 3,4 or 5 event	58.4	Female	Yes	Combination	1	0	heterozygous	AA	CC	heterozygous	AG	CC	GG	GG	AA	CC	GG	AA	CC	GG
Dose delay and/or reduction	No grade 3,4 or 5 event	78.4	Male	No	Monotherapy with 5FU	2	0	heterozygous	AT	AC	heterozygous	AA	CC	GG	GG	AA	CC	GG	AA	CC	GG
No modification	No grade 3,4 or 5 event	51.2	Female	No	Combination	1	1	heterozygous	AA	AC	homozygous insertion	AG	CC	GG	GG	AA	CC	GG	GG	CC	GG
Dose delay and/or reduction	No grade 3,4 or 5 event	53.6	Female	Yes	Combination therapy with 5FU	0	0	heterozygous	AT	AA	homozygous deletion	GG	CC	GG	GG	AA	CC	GG	AG	CC	GG
No modification	No grade 3,4 or 5 event	81.2	Male	No	Monotherapy with capecitabine	1	1	heterozygous	AA	AC	heterozygous	GG	CT	GG	GG	AA	CC	GG	AA	CC	AG
No modification	No grade 3,4 or 5 event	59.9	Male	No	Combination	0	1	heterozygous	TT	AA	heterozygous	GG	CC	GG	GG	AA	CC	GG	AG	CC	GG
No modification	No grade 3,4 or 5 event	62.7	Female	No	Combination	0	1	heterozygous	AT	AC	homozygous insertion	GG	CC	GG	GG	AA	CC	GG	AA	CC	GG
No modification	No grade 3,4 or 5 event	82.6	Female	No	Monotherapy with 5FU	2	0	homozygous insertion	AT	AA	homozygous deletion	AA	CT	GG	GG	AA	CC	CG	AA	CC	GG
Dose delay and/or reduction	No grade 3,4 or 5 event	74.4	Female	No	Combination	0	1	homozygous deletion	AT	AA	heterozygous	GG	CT	GG	CG	AA	GC	CG	AG	CC	GG
No modification	No grade 3,4 or 5 event	60.5	Female	Yes	Combination	1	0	heterozygous	AT	AC	homozygous insertion	GG	TT	GG	GG	AA	CC	CG	AG	CT	GG
Dose delay and/or reduction	No grade 3,4 or 5 event	75.7	Male	No	Monotherapy with capecitabine	1	0	heterozygous	AA	AA	heterozygous	AA	CT	GG	GG	AA	CC	GG	AG	CC	GG
No modification	No grade 3,4 or 5 event	47	Male	No	Combination	0	0	heterozygous	AT	AC	homozygous insertion	GG	CC	GG	GG	AA	CC	CG	AA	CC	GG
Dose delay and/or reduction	No grade 3,4 or 5 event	49	Female	No	Monotherapy with capecitabine	0	0	homozygous insertion	AA	AA	heterozygous	AG	CC	GG	GG	AA	CC	CG	AG	CT	GG
Dose delay and/or reduction	No grade 3,4 or 5 event	64.6	Male	No	Combination	1	0	homozygous insertion	AA	CC	heterozygous	GG	CT	GG	GG	AA	CC	GG	GG	CC	GG
Dose delay and/or reduction	Grade 3,4 or 5 event	56	Male	No	Combination therapy with 5FU	1	0	homozygous deletion	AA	AA	heterozygous	AG	CC	GG	GG	AA	CC	CG	AA	CC	GG
Dose delay and/or reduction	Grade 3,4 or 5 event	71.7	Female	No	Monotherapy with 5FU	1	0	homozygous insertion	AT	AA	homozygous deletion	AG	CC	GG	GG	AA	CC	GG	AG	CT	GG
Dose delay and/or reduction	No grade 3,4 or 5 event	72.7	Male	No	Monotherapy with capecitabine	0	1	heterozygous	AT	AA	heterozygous	AA	CC	GG	GG	AA	CC	GG	AG	CC	GG
Dose delay and/or reduction	No grade 3,4 or 5 event	74.3	Male	Yes	Combination	1	0	homozygous insertion	TT	AA	homozygous insertion	AG	TT	GG	CG	AA	GC	GG	GG	CC	GG
No modification	No grade 3,4 or 5 event	74.6	Female	No	Monotherapy with 5FU	0	1	heterozygous	AT	AA	heterozygous	GG	TT	GG	GG	AA	CC	GG	GG	CC	GG
Dose delay and/or reduction	Grade 3,4 or 5 event	50.7	Female	No	Combination	1	0	heterozygous	AA	AA	heterozygous	AG	CC	GG	GG	AA	CC	GG	AG	CC	GG
Dose delay and/or reduction	No grade 3,4 or 5 event	66.4	Female	No	Monotherapy with 5FU	1	1	heterozygous	AT	AA	heterozygous	AA	CC	GG	GG	AA	CC	CG	AG	CC	GG
Dose delay and/or reduction	No grade 3,4 or 5 event	38.4	Female	No	Combination	0	0	heterozygous	TT	AA	heterozygous	AA	CT	GG	GG	AA	CC	GG	AG	CT	AG
Dose delay and/or reduction	Grade 3,4 or 5 event	62.9	Female	No	Combination therapy with 5FU	1	1	heterozygous	AT	AC	homozygous deletion	AG	CT	AG	GG	AA	CC	GG	AG	CC	GG
No modification	No grade 3,4 or 5 event	77.4	Male	Yes	Monotherapy with 5FU	0	2	heterozygous	AT	AC	homozygous insertion	AG	CC	GG	GG	AA	CC	GG	AG	CC	GG
Dose delay and/or reduction	Grade 3,4 or 5 event	72.8	Female	No	Monotherapy with capecitabine	0	2	homozygous deletion	AT	AC	heterozygous	GG	CC	GG	GG	AA	CC	GG	GG	CT	GG
Dose delay and/or reduction	Grade 3,4 or 5 event	65.1	Female	No	Combination therapy with 5FU	0	1	heterozygous	AA	AC	heterozygous	GG	TT	GG	GG	AA	CC	GG	AG	CT	GG
Dose delay and/or reduction	No grade 3,4 or 5 event	77.4	Female	Yes	Monotherapy with 5FU	1	1	heterozygous	AT	AA	homozygous deletion	AA	CT	GG	GG	AA	CC	GG	GG	CC	GG
No modification	No grade 3,4 or 5 event	68.9	Male	No	Monotherapy with 5FU	1	0	homozygous insertion	AA	AA	heterozygous	GG	CC	GG	GG	AA	CC	GG	AG	CC	AG
No modification	No grade 3,4 or 5 event	73.4	Female	No	Combination	0	0	heterozygous	AT	AA	homozygous insertion	GG	CT	GG	GG	AA	CC	CC	AA	CC	AG
No modification	No grade 3,4 or 5 event	58.1	Male	No	Combination	2	0	heterozygous	AA	AC	homozygous deletion	AG	CT	GG	GG	AA	CC	GG	GG	CC	GG
Dose delay and/or reduction	No grade 3,4 or 5 event	23.2	Female	No	Combination	2	0	homozygous insertion	AA	AC	homozygous deletion	GG	TT	GG	GG	AA	CC	GG	AG	CC	AG
Dose delay and/or reduction	No grade 3,4 or 5 event	62.2	Female	No	Combination	1	0	heterozygous	AA	CC	heterozygous	GG	CC	GG	GG	AA	CC	GG	AG	CC	AG
No modification	No grade 3,4 or 5 event	70.4	Female	No	Combination	1	1	heterozygous	AA	AC	heterozygous	AG	CT	GG	GG	AA	CC	CG	AA	CC	GG
No modification	No grade 3,4 or 5 event	66.8	Male	No	Combination	0	2	homozygous insertion	AT	AA	homozygous insertion	AG	CT	GG	GG	AA	CC	GG	AA	CT	GG
Dose delay and/or reduction	No grade 3,4 or 5 event	75.7	Male	Yes	Combination	2	0	homozygous insertion	AA	CC	heterozygous	AA	CT	GG	GG	AA	CC	CG	AA	CC	GG
No modification	No grade 3,4 or 5 event	77.7	Male	No	Monotherapy with capecitabine	0	2	homozygous insertion	AA	AC	homozygous insertion	GG	CC	GG	GG	AA	CC	CG	AG	CC	GG
No modification	No grade 3,4 or 5 event	32.4	Male	Yes	Combination	1	1	heterozygous	AT	AC	homozygous deletion	AA	CT	GG	GG	AA	CC	CG	AG	CC	GG
No modification	No grade 3,4 or 5 event	84.3	Male	No	Monotherapy with 5FU	2	0	heterozygous	AA	CC	heterozygous	AG	TT	GG	GG	AA	CC	GG	GG	CT	GG
Dose delay and/or reduction	Grade 3,4 or 5 event	45.3	Male	Yes	Monotherapy with capecitabine	2	0	heterozygous	AA	AC	heterozygous	GG	CT	GG	CG	AA	GC	CG	AA	TT	GG
No modification	No grade 3,4 or 5 event	74.6	Female	No	Monotherapy with 5FU	0	1	homozygous deletion	AA	AC	homozygous deletion	AG	CT	GG	GG	AA	CC	GG	AA	CC	GG
No modification	No grade 3,4 or 5 event	74.6	Male	No	Monotherapy with capecitabine	0	0	homozygous insertion	AT	AA	heterozygous	AA	CT	GG	GG	AA	CC	GG	AG	CT	GG
No modification	No grade 3,4 or 5 event	77.9	Male	No	Monotherapy with 5FU	0	2	homozygous deletion	AT	AC	heterozygous	AG	CC	GG	GG	AA	CC	GG	AG	CC	GG
Dose delay and/or reduction	Grade 3,4 or 5 event	63.8	Female	No	Combination	1	0	heterozygous	AT	AA	homozygous insertion	AG	CC	GG	GG	AA	CC	GG	AG	CT	GG
Dose delay and/or reduction	Grade 3,4 or 5 event	67.9	Male	No	Monotherapy with 5FU	2	0	heterozygous	AT	AA	homozygous insertion	GG	CC	GG	GG	AA	CC	GG	AA	CC	AA
No modification	No grade 3,4 or 5 event	76.9	Male	No	Monotherapy with 5FU	1	0	homozygous insertion	AT	AA	heterozygous	GG	CC	GG	GG	AA	CC	GG	AA	CC	GG
No modification	No grade 3,4 or 5 event	56.6	Male	No	Combination therapy with 5FU	0	1	heterozygous	AT	AC	heterozygous	AG	CT	GG	GG	AA	CC	GG	AG	CC	GG
Dose delay and/or reduction	No grade 3,4 or 5 event	50.4	Female	No	Combination	1	1	heterozygous	AA	AC	homozygous deletion	GG	CC	GG	GG	AA	CC	GG	AA	CC	GG
Dose delay and/or reduction	No grade 3,4 or 5 event	32.3	Female	No	Combination	2	0	homozygous deletion	AA	CC	heterozygous	AG	CT	GG	GG	AA	CC	GG	AA	CC	AG
No modification	No grade 3,4 or 5 event	78.8	Female	No	Monotherapy with 5FU	1	1	homozygous deletion	AA	AC	heterozygous	AG	CT	GG	GG	AA	CC	CG	AA	CC	GG
Dose delay and/or reduction	No grade 3,4 or 5 event	53.1	Male	No	Monotherapy with capecitabine	1	0	homozygous insertion	AT	AC	heterozygous	GG	CT	GG	GG	AA	CC	GG	AA	CC	GG
Dose delay and/or reduction	No grade 3,4 or 5 event	60.3	Male	Yes	Combination	0	2	homozygous deletion	AT	AA	homozygous deletion	GG	CC	GG	GG	AA	CC	GG	AA	CT	GG
Dose delay and/or reduction	Grade 3,4 or 5 event	41.6	Female	No	Combination	0	1	homozygous deletion	AT	AC	heterozygous	AG	CC	GG	GG	AA	CC	GG	AA	CC	GG
No modification	No grade 3,4 or 5 event	37.8	Male	No	Combination	2	0	homozygous insertion	AA	CC	homozygous insertion	AG	CT	GG	GG	AA	CC	GG	AA	CT	GG
No modification	No grade 3,4 or 5 event	57.9	Female	Yes	Combination	2	0	homozygous insertion	AA	AC	homozygous insertion	AG	CC	GG	GG	AA	CC	GG	GG	CC	GG
Dose delay and/or reduction	Grade 3,4 or 5 event	70.5	Male	No	Monotherapy with capecitabine	0	1	heterozygous	TT	AA	heterozygous	AG	TT	GG	GG	AA	CC	GG	AA	CC	GG
No modification	No grade 3,4 or 5 event	57.4	Male	No	Monotherapy with 5FU	0	2	homozygous deletion	TT	AA	heterozygous	GG	TT	GG	GG	AA	CC	GG	AG	CC	GG
No modification	No grade 3,4 or 5 event	81.4	Female	No	Monotherapy with 5FU	0	0	homozygous insertion	TT	AA	heterozygous	GG	CC	AG	GG	AA	CC	GG	AG	CC	GG
No modification	No grade 3,4 or 5 event	77.2	Male	No	Monotherapy with 5FU	1	1	homozygous insertion	AT	AC	homozygous insertion	GG	CC	GG	GG	AA	CC	CG	AG	CT	GG
No modification	No grade 3,4 or 5 event	58.6	Male	Yes	Combination therapy with 5FU	1	0	homozygous insertion	AT	AA	homozygous insertion	AG	TT	GG	GG	AA	CC	GG	AA	CC	GG
No modification	No grade 3,4 or 5 event	56.1	Female	No	Combination	2	0	homozygous insertion	AT	AC	homozygous insertion	GG	CT	GG	GG	AA	CC	GG	AG	CC	GG
No modification	No grade 3,4 or 5 event	66.3	Male	No	Combination	0	2	homozygous deletion	AT	AC	heterozygous	AG	CT	GG	GG	AA	CC	GG	AA	CC	GG
Dose delay and/or reduction	Grade 3,4 or 5 event	57.6	Male	No	Combination therapy with 5FU	1	1	homozygous deletion	AA	AC	heterozygous	AG	CT	GG	GG	AA	CC	GG	AA	CC	GG
No modification	No grade 3,4 or 5 event	72.5	Male	No	Monotherapy with capecitabine	1	1	heterozygous	AT	AC	heterozygous	AG	CT	GG	GG	AA	CC	CG	AA	CC	GG
Dose delay and/or reduction	No grade 3,4 or 5 event	75.9	Male	No	Combination therapy with 5FU	0	1	homozygous deletion	AA	AC	heterozygous	GG	CT	GG	GG	AA	CC	CG	AG	CT	AG
Dose delay and/or reduction	Grade 3,4 or 5 event	47.4	Female	Yes	Combination therapy with 5FU	1	0	homozygous insertion	TT	AA	homozygous insertion	AA	CC	GG	GG	AA	CC	CC	AA	CC	GG
No modification	No grade 3,4 or 5 event	64.3	Male	No	Combination	2	0	heterozygous	AA	AC	homozygous deletion	GG	CT	GG	GG	AA	CC	GG	AA	CC	GG
Dose delay and/or reduction	No grade 3,4 or 5 event	52.6	Female	No	Combination	2	0	homozygous insertion	AT	AA	heterozygous	AG	CC	GG	GG	AA	CC	GG	AA	CC	GG
Dose delay and/or reduction	No grade 3,4 or 5 event	60.8	Female	No	Monotherapy with 5FU	2	0	homozygous insertion	AT	AA	heterozygous	AG	CT	GG	GG	AA	CC	GG	AA	CC	GG
No modification	No grade 3,4 or 5 event	87.4	Male	No	Monotherapy with capecitabine	0	2	homozygous deletion	AT	AC	homozygous deletion	AG	CT	GG	GG	AA	CC	CG	AA	CC	GG
No modification	No grade 3,4 or 5 event	72.9	Female	No	Monotherapy with 5FU	2	0	heterozygous	AT	AA	heterozygous	GG	CT	GG	GG	AA	CC	GG	AA	CC	GG
No modification	No grade 3,4 or 5 event	78.3	Male	No	Monotherapy with capecitabine	2	0	homozygous insertion	AT	AA	heterozygous	AG	TT	GG	GG	AA	CC	GG	AA	CC	GG
No modification	No grade 3,4 or 5 event	63	Female	No	Monotherapy with capecitabine	1	1	heterozygous	AT	AA	homozygous deletion	AG	CT	GG	GG	AA	CC	GG	AA	CC	GG
No modification	No grade 3,4 or 5 event	74.9	Male	No	Combination	1	1	heterozygous	AT	AC	heterozygous	AA	CC	GG	GG	AA	CC	CG	AG	CC	GG
Dose delay and/or reduction	Grade 3,4 or 5 event	66.3	Male	No	Combination	0	1	homozygous insertion	TT	AA	heterozygous	AG	CT	GG	CG	AA	GC	GG	AA	CC	GG
No modification	Grade 3,4 or 5 event	67.7	Female	No	Combination	0	2	heterozygous	AA	AA	heterozygous	AG	CC	GG	GG	AA	CC	GG	AA	CC	GG
Dose delay and/or reduction	No grade 3,4 or 5 event	67	Female	Yes	Monotherapy with capecitabine	2	0	homozygous insertion	AA	AC	heterozygous	GG	CT	GG	GG	AA	CC	CG	AG	CC	GG
No modification	No grade 3,4 or 5 event	75.3	Male	No	Monotherapy with 5FU	1	1	homozygous insertion	AA	AC	heterozygous	AG	CC	GG	GG	AA	CC	CG	AA	CC	GG
No modification	No grade 3,4 or 5 event	46.7	Female	No	Combination	1	0	homozygous insertion	AT	AA	heterozygous	AG	CT	GG	GG	AA	CC	GG	AG	CC	GG
Dose delay and/or reduction	Grade 3,4 or 5 event	68.2	Male	Yes	Combination therapy with 5FU	2	0	heterozygous	AA	AC	homozygous deletion	AG	CC	GG	GG	AA	CC	CG	AG	CT	GG
No modification	No grade 3,4 or 5 event	78.6	Female	No	Monotherapy with capecitabine	0	0	heterozygous	AT	AA	homozygous deletion	AG	TT	GG	GG	AA	CC	GG	AA	CC	GG
Dose delay and/or reduction	Grade 3,4 or 5 event	65.1	Male	No	Combination	2	0	homozygous insertion	AA	AA	heterozygous	GG	CC	GG	GG	AA	CC	GG	AG	CT	GG
No modification	Grade 3,4 or 5 event	69.9	Female	No	Combination therapy with 5FU	1	0	homozygous insertion	AA	AA	homozygous insertion	AG	CC	GG	GG	AA	CC	GG	AG	CC	GG
Dose delay and/or reduction	No grade 3,4 or 5 event	72	Male	No	Monotherapy with capecitabine	1	0	homozygous insertion	TT	AA	homozygous deletion	AA	CC	GG	GG	AA	CC	GG	AA	CC	GG
Dose delay and/or reduction	No grade 3,4 or 5 event	60.6	Female	No	Combination	1	0	homozygous insertion	TT	AA	heterozygous	AG	CC	GG	GG	AA	CC	GG	AA	CC	GG
No modification	No grade 3,4 or 5 event	50.4	Male	Yes	Combination	1	1	heterozygous	AA	AC	heterozygous	AA	CC	GG	GG	AA	CC	GG	AG	CC	GG
Dose delay and/or reduction	Grade 3,4 or 5 event	76.5	Female	No	Monotherapy with 5FU	0	0	homozygous insertion	AT	AA	homozygous deletion	AA	CT	GG	GG	AA	CC	CG	AG	CC	GG
Dose delay and/or reduction	Grade 3,4 or 5 event	77.5	Female	No	Combination	0	2	homozygous insertion	AT	AC	heterozygous	GG	CT	GG	GG	AA	CC	CG	AG	CT	GG
No modification	No grade 3,4 or 5 event	64.3	Male	No	Combination	0	1	homozygous deletion	AA	CC	homozygous insertion	GG	CT	GG	GG	AA	CC	GG	AA	CC	GG
Dose delay and/or reduction	Grade 3,4 or 5 event	69.7	Female	No	Monotherapy with capecitabine	1	0	homozygous insertion	AT	AA	homozygous insertion	AG	CC	GG	GG	AA	CC	CC	AG	CT	GG
No modification	Grade 3,4 or 5 event	72.3	Male	No	Combination therapy with 5FU	0	1	heterozygous	AT	AA	heterozygous	AA	CT	GG	GG	AA	CC	CG	GG	CC	GG
Dose delay and/or reduction	Grade 3,4 or 5 event	65.2	Female	No	Combination therapy with 5FU	1	1	heterozygous	AT	AA	homozygous deletion	AG	CC	GG	GG	AA	CC	GG	AG	CC	GG
Dose delay and/or reduction	Grade 3,4 or 5 event	77.3	Male	No	Monotherapy with capecitabine	1	0	homozygous insertion	TT	AA	heterozygous	AG	CC	GG	GG	AA	CC	GG	AG	CC	GG
No modification	No grade 3,4 or 5 event	45.7	Male	Yes	Monotherapy with capecitabine	1	0	homozygous insertion	AA	AC	homozygous insertion	AG	CT	GG	GG	AA	CC	GG	GG	CC	GG
Dose delay and/or reduction	No grade 3,4 or 5 event	81.4	Female	No	Monotherapy with 5FU	0	1	heterozygous	AT	AC	heterozygous	AA	CT	GG	GG	AA	CC	CG	AG	CC	GG
No modification	No grade 3,4 or 5 event	78.6	Male	No	Monotherapy with 5FU	0	1	homozygous insertion	AT	AC	homozygous insertion	AA	CT	GG	GG	AA	CC	GG	AA	CC	GG
Dose delay and/or reduction	Grade 3,4 or 5 event	58.5	Male	Yes	Combination therapy with 5FU	2	0	homozygous insertion	AT	AC	heterozygous	GG	CC	GG	GG	AA	CC	GG	AA	CC	GG
Dose delay and/or reduction	Grade 3,4 or 5 event	59.3	Female	No	Combination therapy with 5FU	2	0	homozygous insertion	AT	AA	homozygous deletion	AG	CT	GG	GG	AA	CC	GG	AG	CT	GG
Dose delay and/or reduction	No grade 3,4 or 5 event	55.8	Male	No	Combination	1	0	homozygous insertion	AT	AA	heterozygous	AG	CT	GG	GG	AA	CC	CG	GG	CC	GG
Dose delay and/or reduction	Grade 3,4 or 5 event	62.2	Male	No	Combination	1	1	homozygous insertion	AT	AA	heterozygous	AA	CT	GG	GG	AA	CC	GG	AG	CT	GG
Dose delay and/or reduction	No grade 3,4 or 5 event	65.6	Male	No	Combination therapy with 5FU	1	1	heterozygous	AA	AC	heterozygous	GG	CC	GG	GG	AA	CC	GG	AA	CC	GG
No modification	No grade 3,4 or 5 event	69.8	Male	No	Combination therapy with 5FU	0	2	heterozygous	AA	AC	homozygous deletion	AG	CC	GG	GG	AA	CC	CG	GG	CT	GG
[truncated: 205 more columns]
